# Supplementary material for: Luminescent and fluorescent triple reporter plasmid constructs for Wnt, Hedgehog and Notch pathway
Source: PLoS One. 2019 Dec 20;14(12):e0226570. doi: 10.1371/journal.pone.0226570 (PMC6924688; doi:10.1371/journal.pone.0226570)
Supplement: S1 Table — (XLSX) [file pone.0226570.s009.xlsx]

## Sheet: S1 Table
Plasmid	plasmid # at Addgene.org
EF.hICN1	113715
pMuLE_ENTR_12GLI-FLuc_R4-R3	113712
pMuLE_ENTR_CBF-tdTomato_L3-L2	113708
pMuLE_ENTR_PTCH1-mTurquoise2_R4-R3	113864
pMuLE_ENTR_TOP-iRFP_L5-L4	113866
pMuLE_ENTR_TOP-NLuc1.1_L5-L4	113867
pMuLE_EXPR_CMV-eGFP_TOP-iRFP_PTCH1-mTurquoise2_CBF-tdTomato	113865
pMuLE_EXPR_CMV-eGFP_TOP-NLuc1.1_12GLI-FLuc_CBF-Gluc	113862
pMuLE_ENTR_CBF-GLuc_L3-L2	113868
