# Supplementary material for: Luminescent and fluorescent triple reporter plasmid constructs for Wnt, Hedgehog and Notch pathway
Source: PLoS One. 2019 Dec 20;14(12):e0226570. doi: 10.1371/journal.pone.0226570 (PMC6924688; doi:10.1371/journal.pone.0226570)
Supplement: S2 Table — (XLSX) [file pone.0226570.s010.xlsx]

## Sheet: Plasmid names
		SN	Full name of plasmid	Short name	Function/pathway
		1	pMuLE_EXPR_CMV-eGFP_TOP-NLuc_1.1_GLI-FLuc_CBF-Gluc	3P-Luc	Luciferase reporter for Wnt, Hh and Notch pathways
		2	pMuLE_EXPR_CMV-eGFP_TOP-iRFP_PTCH1-mT2_CBF-tdT	3P-Fluor	Fluorophore reporter for Wnt, Hh and Notch pathways
		3	pMuLE_ENTR_TOP-NLuc1.1_L5-L4	TOP-NLuc	Luciferase reporter for Wnt pathway
		4	pMuLE_ENTR_TOP-iRFP_L5-L4	TOP-iRFP	Fluorophore reporter for Wnt pathway
		5	pAd-wnt3a	pWnt3a	Inducer for Wnt pathway
		6	pMuLE_ENTR_12GLI-FLuc_R4-R3	Gli-Fluc	Luciferase reporter for Hh pathway
		7	pMuLE_ENTR_PTCH1-mTurquoise2_R4-R3	PT-mT2	Fluorophore reporter for Hh pathway
		8	hGli1 flag3x (phGli1)	phGli1	Inducer for Hh pathway
		9	pMuLE_ENTR_CBF-GLuc_L3-L2	CBF-Gluc	Luciferase reporter for Notch pathway
		10	pMuLE_ENTR_CBF-tdTomato_L3-L2	CBF-tdT	Fluorophore reporter for Notch pathway
		11	EF.hICN1	phICN1	Inducer for Notch pathway
