# Supplementary material for: Luminescent and fluorescent triple reporter plasmid constructs for Wnt, Hedgehog and Notch pathway
Source: PLoS One. 2019 Dec 20;14(12):e0226570. doi: 10.1371/journal.pone.0226570 (PMC6924688; doi:10.1371/journal.pone.0226570)
Supplement: S3 Table — (XLSX) [file pone.0226570.s011.xlsx]

## Sheet: HEK293T compensation matrix
	V2-A :: V2 VioGreen-A	B1-A :: B1 FITC-A	B3-A :: B3 PerCP-Vio700-A	R1-A :: R1 APC-A
V2-A :: V2 VioGreen-A	1	0.155332	0.110896	0.0162287
B1-A :: B1 FITC-A	0.781397	1	0.642092	0.0145735
B3-A :: B3 PerCP-Vio700-A	0.138074	0.0707299	1	0.0696012
R1-A :: R1 APC-A	0.00717811	0.00224316	0.205025	1
