# Supplementary material for: Luminescent and fluorescent triple reporter plasmid constructs for Wnt, Hedgehog and Notch pathway
Source: PLoS One. 2019 Dec 20;14(12):e0226570. doi: 10.1371/journal.pone.0226570 (PMC6924688; doi:10.1371/journal.pone.0226570)
Supplement: S4 Table — (XLSX) [file pone.0226570.s012.xlsx]

## Sheet: HeLa compensation matrix
	V2-A :: V2 VioGreen-A	B1-A :: B1 FITC-A	B3-A :: B3 PerCP-Vio700-A	R1-A :: R1 APC-A
V2-A :: V2 VioGreen-A	1	0.544198	0.0825304	0.00963553
B1-A :: B1 FITC-A	0.403472	1	0.282388	0.0156647
B3-A :: B3 PerCP-Vio700-A	0.0610352	0.399902	1	0.124512
R1-A :: R1 APC-A	0.00891341	0.00636672	0.235993	1
